# Supplementary material for: Human genome diversity data reveal that L564P is the predominant TPC2 variant and a prerequisite for the blond hair associated M484L gain-of-function effect
Source: PLoS Genet. 2021 Jan 19;17(1):e1009236. doi: 10.1371/journal.pgen.1009236 (PMC7845996; doi:10.1371/journal.pgen.1009236)
Supplement: S2 Table — For each homozygous occurring TPC2 polymorphism, traits were sorted by statistical significance (p value), and the top five traits were analyzed further. Effect sizes were used as reported or calculated from the odds ratio. Standard error of the mean was calculated using the qt() function in R. The data was subsequently used to generate genotype/phenotype-association forest plots, as illustrated in Fig 6. (XLSX) [file pgen.1009236.s010.xlsx]

## Sheet: Sheet1
	Substitution	Trait	Source	Dataset	p value	↑↓	OR	MAF	Effect	N	Calc. effect	Calc. SEM
	V219I	Brown vs. black hair color	GWAS Catalog	UK Biobank	6e-48		1.391			283920	4,00	NA
		Typ 2 Diabetes adj BMI	T2DKP	ExTexT2D exome chip analysis	1.84e-08	↓	0.953	0.11		228653	-0,0266	0,00483
		Waist-hip ratio adj BMI		GIANT 2018 Body Fat Distribution exome chip analysis	0.0638	↓			-0.0136	344369	-0.0136	0,000642
		Fasting insulin		GoT2D exome chip analysis	0.000844	↓		0.16	-0.0163	75670	-0.0163	0,00519
		Triglycerides		Oxford BioBank exome chip analysis	0.00278	↑		0.108	0.0467	7193	0.0467	0,0168
	K376R	Height	T2DKP	GIANT UK Biobank GWAS	2.4e-22	↑			0.015	795640	0.015	0,00155
		Estimated bone mineral density		UK Biobank eBMD and fracture GWAS	3.6e-17	↓		0.326	-0.0183	426824	-0.0183	0,00219
		eGFR-creat (serum creatinine)		CKDGen GWAS	2.39e-06	↓		0.28	-0.0016	765348	-0.0016	0,000350
		Triglycerides		GLGC exome chip analysis	2.29e-05	↓		0.297	-0.0114	347532	-0.0114	0,00280
		Bone fracture		UK Biobank eBMD and fracture GWAS	5.5e-05	↑	1.03	0.326		426824	0,0163	0,00422
	G387D	Estimated bone mineral density	T2DKP	UK Biobank eBMD and fracture GWAS	2.6e-06	↓		0.115	-0.014	426824	-0.014	0,00307
		Creatinine		BioBank Japan GWAS	0.000195	↓		0.0806	-0.0264	191764	-0.0264	0,00744
		BMI		GIANT 2018 BMI, Height exome chip analysis	0.00036	↓			-0.011	718734	-0.011	0,00325
		eGFR-creat (serum creatinine)		BioBank Japan GWAS	0.00075	↑		0.0806	0.0245	191764	0.0245	0,164
		Blood urea nitrogen		BioBank Japan GWAS	0.00221	↓		0.0806	-0.0211	191764	-0.0211	0,00741
	M484L	Blond vs. brown hair color	GWAS Catalog	https://www.ebi.ac.uk/gwas/studies/GCST000194	4e-30		2.49			5130	0,504	NA
		Type 2 diabetes adj BMI	T2DKP	ExTexT2D exome chip analysis	9.64e-08	↓	0.938	0.153		228653	-0,0354	0,00679
		Estimated bone mineral density		UK Biobank eBMD and fracture GWAS	8.7e-07	↓		0.16	-0.0142	426824	-0.0142	0,00297
		eGFR-creat (serum creatinine)		Hoorn DCS 2019	0.0013	↑		0.16	0.144	1997	0.144	0,01428
		Hip circumference adj BMI		GIANT Anthropometric 2015 Waist GWAS	0.0049	↑			0.019	245749	0.019	0,00736
	L564P	eGFR-creat (serum creatinine)	T2DKP	CKDGen GWAS	3.89e-06	↑		0.39	0.0028	765348	0.0028	0,000626
		BMI		GIANT 2018 BMI, Height exome chip analysis	0.00018	↓			-0.023	718734	-0.023	0,00645
		Height		GIANT 2018 BMI, Height exome chip analysis	0.00038	↓			-0.022	718734	-0.022	0,00653
		Creatinine		BioBank Japan GWAS	0.000875	↓		0.446	-0.0122	191764	-0.0122	0,00390
		Estimated bone mineral density		UK Biobank eBMD and fracture GWAS	0.0011	↑		0.0041	0.0496	426824	0.0496	0,0162
	S681L	Height	T2DKP	GIANT 2018 BMI, Height exome chip analysis	0.00028	↑			0.05	718734	0.05	0,0145
		Alkaline phosphatase		EXTEND GWAS	0.00222	↓		0.00217	-0.784	7159	-0.784	0,275
		Urinary albumin-to-creatinine ratio		Hong Kong Diabetes Register GWAS	0.00327	↑		0.046	0.214	6742	0.214	0,0787
		Coronary artery disease in non-diabetics		Joint T2D-CHD GWAS	0.00613	↓	0.742	0.011		526043	-0,165	0,0658
		eGFR-creat (serum creatinine)		Hoorn DCS 2019	0.0078	↓		0.00385	-0.715	1997	-0.715	0,296
	G734E	Blond vs. brown/black hair color	T2DKP	UK Biobank	5e-188		1.269			323317	3948	NA
		Estimated bone mineral density	T2DKP	UK Biobank eBMD and fracture GWAS	3.2e-54	↑		0.405	0.032	426824	0.032	0,00207
		Height		GIANT UK Biobank GWAS	2.1e-34	↓			-0.0179	795640	-0.0179	0,00147
		eGFR-creat (serum creatinine)		CKDGen GWAS	2.28e-09	↑		0.36	0.0019	765348	0.0019	0,000324
		Type 2 diabetes		DIAMANTE (European) T2D GWAS	6.3e-07	↑	1,03	0.4		898130	0,0163	0,00337
